# Supplementary material for: Open-source automated chemical vapor deposition system for the production of two- dimensional nanomaterials
Source: PLoS One. 2019 Jan 16;14(1):e0210817. doi: 10.1371/journal.pone.0210817 (PMC6334948; doi:10.1371/journal.pone.0210817)
Supplement: S1 Appendix — (XLS) [file pone.0210817.s001.xls]

## Sheet: Sub system list
	Number of gases:	4
			Spares price:
	Approx total cost:	28058.1	265.15
	Subsystem	Approx price	Suggested spares
1	Gas delivery lines	1797.12	15.2	From regulator to angled VCR connector
2	Gas filter lines	2798.24	0	Slanted VCR fittings, filters, until ¼ inch tube into MFCs
3	Mass flow controllers	4168	0	MFCs
4	Gas mixing line	357.08	0	¼ inch tubing out of MFCs until VCR to KF25 adapter
5	Intake manifold	418.1	43.35	KF25 6-way cross, blank flanges
6	Pressure gauges	2071.2	0	10 Torr and 1000 Torr baratrons, KF25 to KF16 reducers, screened o-rings
7	Reaction tube	222.7	148.5	The two quick-disconnects and the quartz tube
8	Furnace	2996	0	Tube furnace
9	Exhaust manifold	462.3	58.1	KF40 6-way cross, blank flanges – including all 6 o-rings and clamps
10	Overpressure relief	325.2	0	KF40 to VCR flange, overpressure relief valve, ¼ inch tubing to exhaust snorkel
11	Vent valve	266.5	0	KF40 to VCR flange, valve
12	Exhaust line	970.8	0	From the KF40 to KF25 converter to the last elbow before the flexible tubing, excluding the butterfly valve and butterfly valve spacer
13	Butterfly valve	3595	0	Butterfly valve, butterfly valve spacer
14	Vacuum pump	4273.8	0	Vacuum pump, KF25 flexible tubes, vacuum pump filter
15	Snorkel manifold	124.5	0	KF25 T, o-rings, clamps
16	Cables	195.35	0	Furnace cable, butterfly valve cable, baratron cables, MFC cables, cable management
17	Data acquisition & control	2520.9	0	NI cDAQ, arduino
18	Power supplies	150	0	Power for: MFCs, butterfly valve, baratrons
19	Base and supports	345.27	0
	Necessary tools			Soldering iron, solder, heat gun, helping hands, wire strippers, Allen wrenches, wrenches, pipe cutter, tube bender, drill, drill stabilizer, tap, file, sandpaper, drill bits, screwdriver
				Aluminum plate, legs

## Sheet: Gas delivery lines
				Parts total approx cost:	1797.12
				Suggested spares:	15.2
	Gas delivery lines
	Number of gas lines desired:	4	- updates quantities below
Part ID	Parts	Company	Part #	Approx unit price	Quantity	Approx total price	Link	Note
1	Harris high purity single stage regulator	Norco	HPG HP701-125-###-D	156	4	624		### in part number depends on the type of gas used
2	1/4” male NPT to 1/4” tube stub, stainless	Swagelok	SS-4-TA-1-4	6.1	4	24.4	http://www.swagelok.com/search/find_products_home.aspx?part=SS-4-TA-1-4
3,8	Swagelok 1/4” Union Elbow (SS)	Swagelok	SS-400-9	16	8	128	http://www.swagelok.com/search/find_products_home.aspx?part=SS-400-9&item=2e0d1368-7191-426d-9436-f6b2d91c4071
4	1/4” Male VCR Nut (SS)	Swagelok	SS-4-VCR-4	4.6	4	18.4	http://www.swagelok.com/search/find_products_home.aspx?part=SS-4-VCR-4
5,13	Swagelok 1/4” Tube adapter to VCR gland	Swagelok	SS-4-VCR-3-4TA	9.8	8	78.4	http://www.swagelok.com/search/find_products_home.aspx?part=SS-4-VCR-3-4TA
6,14	1/4” VCR Gaskets (SS)	Swagelok	SS-4-VCR-2-VS	1.9	8	15.2	http://www.swagelok.com/search/find_products_home.aspx?part=SS-4-VCR-2-VS
7	24” flex hose, 1/4” tube fitting to 1/4” female VCR	Swagelok	SS-FL4TA4RF4-24	182.5	4	730		Custom part, not in online catalog	Cheaper options may be available.
9	Bulkhead reducer – 1/4” tube to 1/4” tube fitting	Swagelok	SS-400-R1-4	14.5	4	58	www.swagelok.com/search/product_detail.aspx?part=SS-400-R1-4
10	304 Stainless Steel 1/4” OD tubing	Swagelok	SS-T4-S-035-20	4.56	12	54.72	http://www.swagelok.com/search/find_products_home.aspx?part=SS-T4-S-035-20	Price is per foot, may only be able to order in 20 ft increments	Tubing will have to be sized, cut, and bent according to design
11	Swagelok 1/4” Straight (SS)	Swagelok	SS-400-6	11.1	4	44.4	http://www.swagelok.com/search/find_products_home.aspx?part=SS-400-6
12	1/4” Female VCR Nut (SS)	Swagelok	SS-4-VCR-1	5.4	4	21.6	http://www.swagelok.com/search/find_products_home.aspx?part=SS-4-VCR-1
	Suggested spare parts							Reason
	1/4” VCR Gaskets (SS)	Swagelok	SS-4-VCR-2-VS	1.9	8	15.2	http://www.swagelok.com/search/find_products_home.aspx?part=SS-4-VCR-2-VS	For changing out gas cylinders
	Teflon tape							For sealing 1/4” NPT fitting

## Sheet: Gas filter lines
				Parts total approx cost:	2798.24
				Suggested spares:	0
	Gas filter lines
	Number of gas lines desired:	4	- updates quantities below
Part ID	Parts	Company	Part #	Approx unit price	Quantity	Approx total price	Link	Note
1,9,13	Swagelok 1/4” Tube adapter to VCR gland	Swagelok	SS-4-VCR-3-4TA	9.8	12	117.6	http://www.swagelok.com/search/find_products_home.aspx?part=SS-4-VCR-3-4TA
2	1/4” Male VCR Nut (SS)	Swagelok	SS-4-VCR-4	4.6	4	18.4	http://www.swagelok.com/search/find_products_home.aspx?part=SS-4-VCR-4
3	Swagelok 1/4” Union Elbow (SS)	Swagelok	SS-400-9	16	4	64	http://www.swagelok.com/search/find_products_home.aspx?part=SS-400-9&item=2e0d1368-7191-426d-9436-f6b2d91c4071
4,6	304 Stainless Steel 1/4” OD tubing	Swagelok	SS-T4-S-035-20	4.56	4	18.24	http://www.swagelok.com/search/find_products_home.aspx?part=SS-T4-S-035-20	Price is per foot, may only be able to order in 20 ft increments	Tubing will have to be sized, cut, and bent according to design
5	Swagelok 1/4” Diaphragm Valve (SS)	Swagelok	SS-DLS4	165.6	4	662.4	http://www.swagelok.com/search/find_products_home.aspx?part=SS-DLS4&item=#
7	Swagelok 1/4” Filter – 2 micron sintered (SS)	Swagelok	SS-4F-2	61.8	4	247.2	http://www.swagelok.com/search/find_products_home.aspx?part=SS-4F-2&item=82df3ee1-aef4-43c7-a35d-48b40f5dce08	Large pore filter
8,14	1/4” Female VCR Nut (SS)	Swagelok	SS-4-VCR-1	5.4	8	43.2	http://www.swagelok.com/search/find_products_home.aspx?part=SS-4-VCR-1
10,12	1/4” VCR Gaskets (SS)	Swagelok	SS-4-VCR-2-VS	1.9	8	15.2	http://www.swagelok.com/search/find_products_home.aspx?part=SS-4-VCR-2-VS
11	UHP gas filter, 1/4 in. Male VCR Fittings	Swagelok	SS-SCF3-VR4-P-30	403	4	1612	http://www.swagelok.com/search/find_products_home.aspx?part=SS-SCF3-VR4-P-30	Suggested instead of Gaskleen filters in images.
								VCR gaskets for connection to gas lines included on 'Gas delivery lines' page
	Suggested spare parts							Reason
	Gaskleen 6101 Filter with 1/4” Swagelok (SS)	Pall	GLF6101SM4S	554.42	0		http://www.pall.com/main/microelectronics/product.page?lid=gri78lgw	Small pore filter used in our system. Only sold in a box of 6. Other options might be considered for small-pore filtering.

## Sheet: Gas filter lines_Gaskleen
				Parts total approx cost:	4375.96
				Suggested spares:	0
	(Gas filter lines with Gaskleen filters)
	Number of gas lines desired:	4	- updates quantities below
Part ID	Parts	Company	Part #	Approx unit price	Quantity	Approx total price	Link	Note
1	Swagelok 1/4” Tube adapter to VCR gland	Swagelok	SS-4-VCR-3-4TA	9.8	4	39.2	http://www.swagelok.com/search/find_products_home.aspx?part=SS-4-VCR-3-4TA
2	1/4” Male VCR Nut (SS)	Swagelok	SS-4-VCR-4	4.6	4	18.4	http://www.swagelok.com/search/find_products_home.aspx?part=SS-4-VCR-4
3	Swagelok 1/4” Union Elbow (SS)	Swagelok	SS-400-9	16	4	64	http://www.swagelok.com/search/find_products_home.aspx?part=SS-400-9&item=2e0d1368-7191-426d-9436-f6b2d91c4071
4,6,8,10	304 Stainless Steel 1/4” OD tubing	Swagelok	SS-T4-S-035-20	4.56	4	18.24	http://www.swagelok.com/search/find_products_home.aspx?part=SS-T4-S-035-20	Price is per foot, may only be able to order in 20 ft increments	Tubing will have to be sized, cut, and bent according to design
5	Swagelok 1/4” Diaphragm Valve (SS)	Swagelok	SS-DLS4	165.6	4	662.4	http://www.swagelok.com/search/find_products_home.aspx?part=SS-DLS4&item=#
7	Swagelok 1/4” Filter – 2 micron sintered (SS)	Swagelok	SS-4F-2	61.8	4	247.2	http://www.swagelok.com/search/find_products_home.aspx?part=SS-4F-2&item=82df3ee1-aef4-43c7-a35d-48b40f5dce08	Large pore filter
9	Gaskleen 6101 Filter with 1/4” Swagelok (SS)	Pall	GLF6101SM4S	554.42	6	3326.52	http://www.pall.com/main/microelectronics/product.page?lid=gri78lgw	Small pore filter. Only sold in a box of 6. Other options might be considered for small-pore filtering.	Possible alternative: Swagelok SCF Series Ultrahigh-Purity (UHP) Gas Filters
								VCR gaskets included on 'Gas delivery lines' page
	Suggested spare parts							Reason

## Sheet: Mass flow controllers
				Parts total approx cost:	4168
				Suggested spares:	0
	Mass flow controllers
	Number of gas lines desired:	4	- updates quantities below
Part ID	Parts	Company	Part #	Approx unit price	Quantity	Approx total price	Link	Note
1	Generic MFC	MKS	M100B013##CS1BV	1042	4	4168
	1000 sccm N2 equivalent MFC (for CH4, Argon)	MKS	M100B01313CS1BV				http://www.mksinst.com/product/Product.aspx?ProductID=72	¼ inch Swagelok fittings, Normally Closed, 15-pin Type "D", calibrated by company for gas type desired	Other MFCs could be considered for different device control options.
	500 sccm N2 equivalent MFC (for H2)	MKS	M100B01352CS1BV				http://www.mksinst.com/product/Product.aspx?ProductID=72	¼ inch Swagelok fittings, Normally Closed, 15-pin Type "D", calibrated by company for gas type desired	Other MFCs could be considered for different device control options.
	20 sccm N2 equivalent MFC (for Ethylene)	MKS	M100B01321CS1BV				http://www.mksinst.com/product/Product.aspx?ProductID=72	¼ inch Swagelok fittings, Normally Closed, 15-pin Type "D", calibrated by company for gas type desired	Not necessary for many graphene recipes
	Suggested spare parts							Reason

## Sheet: Gas mixing line
				Parts total approx cost:	357.08
				Suggested spares:	0
	Gas mixing line
	Number of gas lines desired:	4	- updates quantities below
Part ID	Parts	Company	Part #	Approx unit price	Quantity	Approx total price	Link	Note
1a,1b,1c,1d,3a,3b,3c,5,7	304 Stainless Steel 1/4” OD tubing	Swagelok	SS-T4-S-035-20	4.56	3	13.68	http://www.swagelok.com/search/find_products_home.aspx?part=SS-T4-S-035-20	Price is per foot, may only be able to order in 20 ft increments	Tubing will have to be sized, cut, and bent according to design
2,8	Swagelok 1/4” Union Elbow (SS)	Swagelok	SS-400-9	16	2	32	http://www.swagelok.com/search/find_products_home.aspx?part=SS-400-9&item=2e0d1368-7191-426d-9436-f6b2d91c4071
4a,4b,4c	Swagelok 1/4” Union Tee (SS)	Swagelok	SS-400-3	22.6	3	67.8	http://www.swagelok.com/search/find_products_home.aspx?part=SS-400-3&item=2cae453c-a275-4713-af4b-cd3f1469885c
6	Swagelok 1/4” Diaphragm Valve (SS)	Swagelok	SS-DLS4	165.6	1	165.6	http://www.swagelok.com/search/find_products_home.aspx?part=SS-DLS4&item=#	Not a necessity, but useful for leak checks
9	1/4” Female VCR Nut (SS)	Swagelok	SS-4-VCR-1	5.4	1	5.4	http://www.swagelok.com/search/find_products_home.aspx?part=SS-4-VCR-1
10	Swagelok 1/4” Tube adapter to VCR gland	Swagelok	SS-4-VCR-3-4TA	9.8	1	9.8	http://www.swagelok.com/search/find_products_home.aspx?part=SS-4-VCR-3-4TA
11	1/4” VCR Gaskets (SS)	Swagelok	SS-4-VCR-2-VS	1.9	1	1.9	http://www.swagelok.com/search/find_products_home.aspx?part=SS-4-VCR-2-VS
12	KF25 to Male 1/4” VCR Adapter	Lesker	QF25X4MVCR	60.9	1	60.9	http://www.lesker.com/newweb/flanges/adapters_fittings_vcr.cfm?pgid=kf	Centered ring, clamp included on intake manifold page
	Suggested spare parts							Reason

## Sheet: Intake manifold
				Parts total approx cost:	418.1
				Suggested spares:	43.35
	Intake manifold
Part ID	Parts	Company	Part #	Approx unit price	Quantity	Approx total price	Link	Note
1	KF25 6-way cross	Lesker	QF25-100-6X	255	1	255	http://www.lesker.com/newweb/flanges/fittings_kf_crosses.cfm?pgid=6way
2a,2b	KF25 blank flange (stainless)	Lesker	QF25-100-SB	9.3	2	18.6	http://www.lesker.com/newweb/flanges/flanges_kf_blank.cfm?pgid=flange1
3a,3b	KF25 centered ring with screen	Lesker	QF25-SRV-SM	31	2	62	http://www.lesker.com/newweb/flanges/hardware_kf_centeringrings_screen.cfm?pgid=0	For protection of baratrons from debris
4a,4b,4c,4d	KF25 centered ring (stainless)	Lesker	QF25-100-SRV	8.25	4	33	http://www.lesker.com/newweb/flanges/hardware_kf_centeringrings.cfm?pgid=ss
5a,5b,5c,5d,5e,5f	KF25 cast clamp (aluminum)	Lesker	QF25-100-C	8.25	6	49.5	http://www.lesker.com/newweb/flanges/hardware_kf_clamps_machined.cfm?pgid=al2
	Suggested spare parts							Reason
	KF25 cast clamp (aluminum)	Lesker	QF25-100-C	8.25	2	16.5	http://www.lesker.com/newweb/flanges/hardware_kf_clamps_machined.cfm?pgid=al2	In case of damage
	KF25 centered ring (stainless)	Lesker	QF25-100-SRV	8.25	1	8.25	http://www.lesker.com/newweb/flanges/hardware_kf_centeringrings.cfm?pgid=ss	In case of damage
	KF25 blank flange (stainless)	Lesker	QF25-100-SB	9.3	2	18.6	http://www.lesker.com/newweb/flanges/flanges_kf_blank.cfm?pgid=flange1	For sealing of the intake manifold if the pressure gauges are removed

## Sheet: Pressure gauges
				Parts total approx cost:	2071.2
				Suggested spares:	0
	Pressure gauges
Part ID	Parts	Company	Part #	Approx unit price	Quantity	Approx total price	Link	Note
1a,1b	KF25 to KF16 Adapter	Lesker	QF25XQF16	40.2	2	80.4	http://www.lesker.com/newweb/flanges/fittings_kf_nipples.cfm?pgid=reducer1
2a,2b	KF16 Centered Ring (Stainless)	Lesker	QF16-075-SRV	6.2	2	12.4	http://www.lesker.com/newweb/flanges/hardware_kf_centeringrings.cfm?pgid=ss
3a,3b	KF16 Cast Clamp (Aluminum)	Lesker	QF16-075-C	6.2	2	12.4	http://www.lesker.com/newweb/flanges/hardware_kf_clamps_machined.cfm?pgid=al2
4	10 Torr Baratron	MKS	722B11TGA2FA	983	1	983	http://www.mksinst.com/product/Product.aspx?ProductID=124	KF16, 13 to 32 V DC input, 0-10V DC output, .5% accuracy, 9-pin type D connector
5	1000 Torr Baratron	MKS	722B13TGA2FA	983	1	983	http://www.mksinst.com/product/Product.aspx?ProductID=124	KF16, 13 to 32 V DC input, 0-10V DC output, .5% accuracy, 9-pin type D connector
	Suggested spare parts							Reason

## Sheet: Reaction tube
				Parts total approx cost:	222.7
				Suggested spares:	148.5
	Reaction tube
Part ID	Parts	Company	Part #	Approx unit price	Quantity	Approx total price	Link	Note
1	1” tube to KF25 quick disconnect	A&N	QF25XQ100	88	1	88	http://www.ancorp.com/line.aspx?id=634&catid=57
2	Quartz Reaction Tube: 24” long, 1” od	Quark		29.7	1	29.7		Want the ends of the tube fire polished to reduce chance of cracking
3	1” tube to KF40 quick disconnect	A&N	QF40XQ100	105	1	105	http://www.ancorp.com/line.aspx?id=634&catid=57
	Suggested spare parts							Reason
	Quartz Reaction Tube: 24” long, 1” od	various		29.7	5	148.5		For replacement of contaminated tubes, or in case of breakage

## Sheet: Furnace
				Parts total approx cost:	2996
				Suggested spares:	0
	Furnace
Part ID	Parts	Company	Part #	Approx unit price	Quantity	Approx total price	Link	Note
1	Lindberg/Blue M Mini-Mite Tube Furnace	Thermo Sci.	TF55030COMC-1	2996	1	2996	http://www.fishersci.com/ecomm/servlet/fsproductdetail?position=content&tab=Items&productId=6822926&fromSearch=0&catlogId=-1&storeId=10652&langId=-1	Part number is not shown on website, but must be used to get furnace with a com port
	Suggested spare parts							Reason

[truncated: 11 more sheets: Exhaust manifold, Overpressure relief, Vent valve, Exhaust line, Butterfly valve, Vacuum pump, Snorkel manifold, Cables, Data acquisition & control, Power supplies, Base and supports]
