# Supplementary material for: Open-source automated chemical vapor deposition system for the production of two- dimensional nanomaterials
Source: PLoS One. 2019 Jan 16;14(1):e0210817. doi: 10.1371/journal.pone.0210817 (PMC6334948; doi:10.1371/journal.pone.0210817)
Supplement: S1 Folder — Folder contains all of the software needed to automate the CVD system. (ZIP) [file pone.0210817.s004.zip]

Archive with 68 entries (50 files):
- S1 Programs/
- S1 Programs/Read&RunRecipe.vi
- __MACOSX/
- __MACOSX/S1 Programs/
- __MACOSX/S1 Programs/._Read&RunRecipe.vi
- S1 Programs/sub-VIs/
- S1 Programs/sub-VIs/Log file sub-VIs/
- S1 Programs/sub-VIs/Log file sub-VIs/sub-InitializeLogFile.vi
- __MACOSX/S1 Programs/sub-VIs/
- __MACOSX/S1 Programs/sub-VIs/Log file sub-VIs/
- __MACOSX/S1 Programs/sub-VIs/Log file sub-VIs/._sub-InitializeLogFile.vi
- S1 Programs/sub-VIs/Furnace sub-VIs/
- S1 Programs/sub-VIs/Furnace sub-VIs/sub-ReadTempSetpoint.vi
- __MACOSX/S1 Programs/sub-VIs/Furnace sub-VIs/
- __MACOSX/S1 Programs/sub-VIs/Furnace sub-VIs/._sub-ReadTempSetpoint.vi
- S1 Programs/sub-VIs/Furnace sub-VIs/sub-ChangeTempSetpoint.vi
- __MACOSX/S1 Programs/sub-VIs/Furnace sub-VIs/._sub-ChangeTempSetpoint.vi
- S1 Programs/sub-VIs/Furnace sub-VIs/sub-ReadTemperature.vi
- __MACOSX/S1 Programs/sub-VIs/Furnace sub-VIs/._sub-ReadTemperature.vi
- S1 Programs/sub-VIs/Mass flow controller sub-VIs/
- S1 Programs/sub-VIs/Mass flow controller sub-VIs/sub-CheckC2H2FlowRate.vi
- __MACOSX/S1 Programs/sub-VIs/Mass flow controller sub-VIs/
- __MACOSX/S1 Programs/sub-VIs/Mass flow controller sub-VIs/._sub-CheckC2H2FlowRate.vi
- S1 Programs/sub-VIs/Mass flow controller sub-VIs/sub-CheckCH4FlowRate.vi
- __MACOSX/S1 Programs/sub-VIs/Mass flow controller sub-VIs/._sub-CheckCH4FlowRate.vi
- S1 Programs/sub-VIs/Mass flow controller sub-VIs/sub-Arduino.vi
- __MACOSX/S1 Programs/sub-VIs/Mass flow controller sub-VIs/._sub-Arduino.vi
- S1 Programs/sub-VIs/Mass flow controller sub-VIs/sub-SetFlowRate.vi
- __MACOSX/S1 Programs/sub-VIs/Mass flow controller sub-VIs/._sub-SetFlowRate.vi
- S1 Programs/sub-VIs/Mass flow controller sub-VIs/sub-CheckArFlowRate.vi
- __MACOSX/S1 Programs/sub-VIs/Mass flow controller sub-VIs/._sub-CheckArFlowRate.vi
- S1 Programs/sub-VIs/Mass flow controller sub-VIs/sub-CheckH2FlowRate.vi
- __MACOSX/S1 Programs/sub-VIs/Mass flow controller sub-VIs/._sub-CheckH2FlowRate.vi
- S1 Programs/sub-VIs/Pressure gauge sub-VIs/
- S1 Programs/sub-VIs/Pressure gauge sub-VIs/sub-Baratron10Torr.vi
- __MACOSX/S1 Programs/sub-VIs/Pressure gauge sub-VIs/
- __MACOSX/S1 Programs/sub-VIs/Pressure gauge sub-VIs/._sub-Baratron10Torr.vi
- S1 Programs/sub-VIs/Pressure gauge sub-VIs/sub-Baratron1000Torr.vi
- __MACOSX/S1 Programs/sub-VIs/Pressure gauge sub-VIs/._sub-Baratron1000Torr.vi
- S1 Programs/sub-VIs/Butterfly valve sub-VIs/
- S1 Programs/sub-VIs/Butterfly valve sub-VIs/sub-CloseValve.vi
- __MACOSX/S1 Programs/sub-VIs/Butterfly valve sub-VIs/
- __MACOSX/S1 Programs/sub-VIs/Butterfly valve sub-VIs/._sub-CloseValve.vi
- S1 Programs/sub-VIs/Butterfly valve sub-VIs/sub-ReadValvePosition.vi
- __MACOSX/S1 Programs/sub-VIs/Butterfly valve sub-VIs/._sub-ReadValvePosition.vi
- S1 Programs/sub-VIs/Butterfly valve sub-VIs/sub-ReadValveSetpoint.vi
- __MACOSX/S1 Programs/sub-VIs/Butterfly valve sub-VIs/._sub-ReadValveSetpoint.vi
- S1 Programs/sub-VIs/Butterfly valve sub-VIs/sub-SendReceiveValve.vi
- __MACOSX/S1 Programs/sub-VIs/Butterfly valve sub-VIs/._sub-SendReceiveValve.vi
- S1 Programs/sub-VIs/Butterfly valve sub-VIs/sub-SetValvePressure.vi
- __MACOSX/S1 Programs/sub-VIs/Butterfly valve sub-VIs/._sub-SetValvePressure.vi
- S1 Programs/sub-VIs/Butterfly valve sub-VIs/sub-OpenValve.vi
- __MACOSX/S1 Programs/sub-VIs/Butterfly valve sub-VIs/._sub-OpenValve.vi
- S1 Programs/sub-VIs/Butterfly valve sub-VIs/sub-InitializeValve.vi
- __MACOSX/S1 Programs/sub-VIs/Butterfly valve sub-VIs/._sub-InitializeValve.vi
- S1 Programs/sub-VIs/Butterfly valve sub-VIs/sub-StartValveSerial.vi
- __MACOSX/S1 Programs/sub-VIs/Butterfly valve sub-VIs/._sub-StartValveSerial.vi
- S1 Programs/CVD Run Logs/
- S1 Programs/Arduino Code.txt
- __MACOSX/S1 Programs/._Arduino Code.txt
- S1 Programs/Excel CVD Graphing Macro.txt
- __MACOSX/S1 Programs/._Excel CVD Graphing Macro.txt
- S1 Programs/Recipes/
- S1 Programs/Recipes/Quick.csv
- __MACOSX/S1 Programs/Recipes/
- __MACOSX/S1 Programs/Recipes/._Quick.csv
- S1 Programs/ManualControls.vi
- __MACOSX/S1 Programs/._ManualControls.vi
