# Supplementary material for: Open-source automated chemical vapor deposition system for the production of two- dimensional nanomaterials
Source: PLoS One. 2019 Jan 16;14(1):e0210817. doi: 10.1371/journal.pone.0210817 (PMC6334948; doi:10.1371/journal.pone.0210817)
Supplement: S1 Folder — Folder contains all of the software needed to automate the CVD system. (ZIP) [file pone.0210817.s004.zip › S1 Programs/Arduino Code.txt]

int MFC1 = 0;   // first analog sensor
int MFC2 = 0;   // second analog sensor
int MFC3 = 0;   // third analog sensor
int MFC4 = 0;   // fourth analog sensor

char inByte;         // incoming serial byte

void setup()
{
  // start serial port at 9600 bps:
  Serial.begin(9600);
}

void loop()
{
  // if we get a valid byte, read analog ins:
  if (Serial.available() > 0) {
    // get incoming byte:
    inByte = Serial.read();
    
    if (inByte == 'M')
    {
        MFC1 = analogRead(A0); // read analog input
        MFC2 = analogRead(A1); // read analog input
        MFC3 = analogRead(A2); // read analog input
        MFC4 = analogRead(A3); // read analog input    
        Serial.print(MFC1);
        Serial.print(",");
        Serial.print(MFC2);
        Serial.print(",");
        Serial.print(MFC3);
        Serial.print(",");
        Serial.println(MFC4);
    }        
  }
}

void establishContact() {
  while (Serial.available() <= 0) {
    Serial.println("0,0,0");   // send an initial string
    delay(300);
  }
}
