# Supplementary material for: Open-source automated chemical vapor deposition system for the production of two- dimensional nanomaterials
Source: PLoS One. 2019 Jan 16;14(1):e0210817. doi: 10.1371/journal.pone.0210817 (PMC6334948; doi:10.1371/journal.pone.0210817)
Supplement: S1 Folder — Folder contains all of the software needed to automate the CVD system. (ZIP) [file pone.0210817.s004.zip › S1 Programs/Excel CVD Graphing Macro.txt]

Sub GraphCVD()
'
' GraphCVD Macro
'
' Keyboard Shortcut: Ctrl+g
'
    ActiveSheet.Shapes.AddChart2(240, xlXYScatterLinesNoMarkers).Select
    ActiveChart.SetSourceData Source:=Range("$C:$C,$D:$E")
    ActiveSheet.Shapes("Chart 1").IncrementLeft -440
    ActiveSheet.Shapes("Chart 1").IncrementTop -100
    ActiveChart.ChartTitle.Text = "Furnace Temperature, Setpoint"
    Selection.Format.TextFrame2.TextRange.Characters.Text = "Furnace Temperature, Setpoint"
    
    ActiveSheet.Shapes.AddChart2(240, xlXYScatterLinesNoMarkers).Select
    ActiveChart.SetSourceData Source:=Range("$C:$C,$F:$G")
    ActiveSheet.Shapes("Chart 2").IncrementLeft -80
    ActiveSheet.Shapes("Chart 2").IncrementTop -100
    ActiveChart.ChartTitle.Text = "Pressure, Setpoint"
    Selection.Format.TextFrame2.TextRange.Characters.Text = "Pressure, Setpoint"
    
    ActiveSheet.Shapes.AddChart2(240, xlXYScatterLinesNoMarkers).Select
    ActiveChart.SetSourceData Source:=Range("$C:$C,$H:$H,$J:$J,$L:$L,$N:$N")
    ActiveSheet.Shapes("Chart 3").IncrementLeft 280
    ActiveSheet.Shapes("Chart 3").IncrementTop -100
    ActiveChart.ChartTitle.Text = "Gas Flow Rates"
    Selection.Format.TextFrame2.TextRange.Characters.Text = "Gas Flow Rates"
    
    ActiveSheet.Shapes.AddChart2(240, xlXYScatterLinesNoMarkers).Select
    ActiveChart.SetSourceData Source:=Range("$C:$C,$I:$I,$K:$K,$M:$M,$O:$O")
    ActiveSheet.Shapes("Chart 4").IncrementLeft 280
    ActiveSheet.Shapes("Chart 4").IncrementTop 116
    ActiveChart.ChartTitle.Text = "Gas Flow Setpoints"
    Selection.Format.TextFrame2.TextRange.Characters.Text = "Gas Flow Setpoints"
    
    Range("A1").Select
End Sub
