# Supplementary material for: Open-source automated chemical vapor deposition system for the production of two- dimensional nanomaterials
Source: PLoS One. 2019 Jan 16;14(1):e0210817. doi: 10.1371/journal.pone.0210817 (PMC6334948; doi:10.1371/journal.pone.0210817)
Supplement: S1 Folder — Folder contains all of the software needed to automate the CVD system. (ZIP) [file pone.0210817.s004.zip › S1 Programs/Recipes/Quick.csv]

Stage	0	1	2	3	4	5
Pressure Setpoint (Torr)	680	100	200	0	0	100
Temperature Setpoint (C)	25	55	60	65	65	25
Temperature Ramp Rate (C/min) 30 C/min max increase	0		10	20
Ar Flow (sccm)	0	500	0	0	500	500
CH4 Flow (sccm)	0	0	500	0	0	0
H2 Flow (sccm)	0	0	0	500	0	0
C2H4 Flow (sccm)	0	0	0	0	0	0
Dwell Time (min)	0				0.5
Stage End Condition	Start	Temp	Ramp	Ramp	Time	End
Recipe notes must occur below row 10.
This is the Quick.csv recipe for testing a CVD with 3 gases, each having flow rates of at least 500sccm.
Recipe use:
Stage numbers must be sequential, starting with 0.
Temperatures can only ramp upward, and the Temperature Ramp Rate setting is ignored if the Stage End Condition is not set to "Ramp".
The Dwell Time is ignored if the Stage End Condition is not set to "Time".
The 0th stage's Stage End Condition must be set to "Start".
The final stage's Stage End Condition must be set to "End", and it's Temperature Setpoint should be set to 25.
