# Supplementary material for: Open-source automated chemical vapor deposition system for the production of two- dimensional nanomaterials
Source: PLoS One. 2019 Jan 16;14(1):e0210817. doi: 10.1371/journal.pone.0210817 (PMC6334948; doi:10.1371/journal.pone.0210817)
Supplement: S2 Folder — Folder contains construction drawings. (ZIP) [file pone.0210817.s005.zip]

Archive with 13 entries (10 files):
- Support Drawings/
- Support Drawings/Exhaust Manifold Support.PDF
- __MACOSX/
- __MACOSX/Support Drawings/
- __MACOSX/Support Drawings/._Exhaust Manifold Support.PDF
- Support Drawings/Large Support Base.PDF
- __MACOSX/Support Drawings/._Large Support Base.PDF
- Support Drawings/MFC Support.PDF
- __MACOSX/Support Drawings/._MFC Support.PDF
- Support Drawings/Exhaust Line Support.PDF
- __MACOSX/Support Drawings/._Exhaust Line Support.PDF
- Support Drawings/Intake Manifold Support.PDF
- __MACOSX/Support Drawings/._Intake Manifold Support.PDF
